# Supplementary material for: Characterization of Quantitative Trait Loci for Germination and Coleoptile Length under Low-Temperature Condition Using Introgression Lines Derived from an Interspecific Cross in Rice
Source: Genes (Basel). 2020 Oct 15;11(10):1200. doi: 10.3390/genes11101200 (PMC7650692; doi:10.3390/genes11101200)
Supplement: Supplementary file 1 [file genes-11-01200-s001.zip]

Archive with 3 entries (2 files):
- genes-925906-suppl/
- genes-925906-suppl/Supplementary table.xlsx
- genes-925906-suppl/supplimentary_figures_Submission.pptx
