# Supplementary material for: Characterization of Quantitative Trait Loci for Germination and Coleoptile Length under Low-Temperature Condition Using Introgression Lines Derived from an Interspecific Cross in Rice
Source: Genes (Basel). 2020 Oct 15;11(10):1200. doi: 10.3390/genes11101200 (PMC7650692; doi:10.3390/genes11101200)
Supplement: Supplementary file 1 [file genes-11-01200-s001.zip › genes-925906-suppl/Supplementary table.xlsx]

## Sheet: TableS1
Table S1. List of primers used in this study
Markers	Type	Chr.	Forward primer (5’- 3’)	Reverse primer (5’- 3’)	Position, bp
RM220	SSR	1	GGAAGGTAACTGTTTCCAAC	GAAATGCTTCCCACATGTCT	4425515 ~ 4425392
CRM22	SSR	1	CCTCTGCAGTCAAAGTCACG	TGCATGTGCCAGGTTCTAAA	5243183 ~ 5243345
RM60	SSR	3	AGTCCCATGTTCCACTTCCG	ATGGCTACTGCCTGTACTAC	107053 ~ 106890
qLTG3-1_18D	InDel	3	GCCCTGAACCTCCACTTCTT	CTCCACCGCCTGAACCTC	220103 ~ 220310
RM218	SSR	3	TGGTCAAACCAAGGTCCTTC	GACATACATTCTACCCCCGG	8405368 ~ 8405516
RM72	SSR	8	CCGGCGATAAAACAATGAG	GCATCGGTCCTAACTAAGGG	6763705 ~ 6763885
RM3181	SSR	8	TTAGCGAAGCAAACCCTCAC	GAGAAGGCTTTGCTTGCCTC	7553778 ~ 7553866
RM22689	SSR	8	TGCATTCTTCTCTCGTGTTTCG	GGTTCACCATTCGATTTCATGC	8859757 ~ 8859968
RM22705	SSR	8	GCTGTCCTTAGCCATCAAGAAAGG	CACATTTCTGAGAGAGTGAGTGATCC	9203554 ~ 9203726
RM1553	SSR	9	AATTAGAGGGTCCACATGTC	ATTACCCTCATTTTCTACGC	21003387 ~ 21003585
RM24712	SSR	9	TGAGCACCATGCAATAACTGTCG	CAGTGTTGGTGTGTGGGATTCG	21097075 ~ 21097268
RM25633	SSR	10	ATGCTTTCTTGAGCCTCCAAACC	GTAACCCAAACTCCCAAAGTGTAGC	18680686 ~ 18680848
RM1108	SSR	10	GCTCGCGAATCAATCCAC	CTGGATCCTGGACAGACGAG	19233191 ~ 19233068
qLTG10_InDel4	InDel	10	GGACAACACTTTACACCAGAAT	TCAAATTATACACTCCCTCTGC	20840551 ~ 20840725
qLTG10_InDel3	InDel	10	CCCGTGCACTTTACTCATGT	AATTGATCGTTCGTCGTGGT	20928128 ~ 20928333
RM147	SSR	10	TACGGCTTCGGCGGCTGATTCC	CCCCCGAATCCCATCGAAACCC	21019535 ~ 21019439
RM333	SSR	10	GTACGACTACGAGTGTCACCAA	GTCTTCGCGATCACTCGC	22372009 ~ 22372491
RM591	SSR	10	CTAGCTAGCTGGCACCAGTG	TGGAGTCCGTGTTGTAGTCG	22899617 ~ 22899825

## Sheet: TableS2
Table S2. Comparison of germination rates among parental lines and pyramiding lines at 6 and 7 DAI.
Lines	Genotype x)						LTG y) , %
	qLTG1	qLTG3	qLTG8	qLTG10.1	qLTG10.2		6 DAI	7 DAI
O. rufipogon	OR	OR	OR	OR	OR		97.4 ± 2.2 a z)	100 ± 0 a
Hwaseong	HS	HS	HS	HS	HS		33.9 ± 5.6 d	62.2 ± 6.2 c
CR1517	HS	HS	OR	OR	HS		70.4 ± 4.7 c	84.2 ± 4.1 b
CR1518	OR	OR	HS	HS	OR		78.4 ± 4.2 b	91.8 ± 3.7 ab
NIL-PL (2)p)	OR	OR	OR	OR	OR		87.3 ± 4.7 b	98.9 ± 4.1 a
x) OR: O. rufipogon, HS: Hwaseong y) Mean ± standard deviation; z) Lines followed by the same letters in a column are not significantly different at P = 0.05 based on Tukey test. P) Number in parenthesis indicate number of F2 genotypes.
